# Supplementary material for: Chimeric Newcastle Disease Virus Vectors Expressing Human IFN-γ Mediate Target Immune Responses and Enable Multifaceted Treatments
Source: Biomedicines. 2023 Feb 4;11(2):455. doi: 10.3390/biomedicines11020455 (PMC9953603; doi:10.3390/biomedicines11020455)
Supplement: Supplementary file 1 [file biomedicines-11-00455-s001.zip]

Archive with 1 entries (1 files):
- biomedicines-2159350-supplementary.pdf
